# Supplementary material for: A Drosophila screen identifies a role for histone methylation in ER stress preconditioning
Source: G3 (Bethesda). 2023 Dec 14;14(2):jkad265. doi: 10.1093/g3journal/jkad265 (PMC11021027; doi:10.1093/g3journal/jkad265)
Supplement: jkad265_Supplementary_Data [file jkad265_supplementary_data.zip]

Archive with 10 entries (10 files):
- Figure_S1_G3-2023-404642.tif
- Figure_S2_G3-2023-404642.tif
- Figure_S3_G3-2023-404642.tif
- Figure_S4_G3-2023-404642.tif
- File_S1_G3-2023-404642.xlsm
- File_S2_G3-2023-404642.xlsx
- Supplemental_Material_Legends_G3-2023-404642.docx
- Table_S1_G3-2023-404642.xlsx
- Table_S2_G3-2023-404642.xlsx
- Table_S3_G3-2023-404642.xlsx
