# Supplementary material for: A Drosophila screen identifies a role for histone methylation in ER stress preconditioning
Source: G3 (Bethesda). 2023 Dec 14;14(2):jkad265. doi: 10.1093/g3journal/jkad265 (PMC11021027; doi:10.1093/g3journal/jkad265)
Supplement: jkad265_Supplementary_Data [file jkad265_supplementary_data.zip › File_S1_G3-2023-404642.xlsm]

## Sheet: HR
DGRP line	HR (vs control)	p-value	ln(HR)
359	0.4712	2.36e-07	-0.752473
387	0.5085	4.88e-06	-0.67629
69	0.6651	0.00489	-0.407818
301	0.6832	0.00742	-0.380968
409	0.7185	0.0235	-0.33059
93	0.7225	0.0227	-0.325038
890	0.7277	0.0268	-0.317866
712	0.7368	0.0314	-0.305439
882	0.7443	0.0391	-0.295311
352	0.7608	0.0556	-0.273385
642	0.8095	0.137	-0.211339
374	0.8119	0.147	-0.208378
505	0.8119	0.142	-0.208378
861	0.8287	0.185	-0.187897
223	0.831	0.2	-0.185125
324	0.8369	0.214	-0.178051
91	0.8478	0.253	-0.165111
303	0.8675	0.32	-0.14214
399	0.875	0.346	-0.133531
509	0.8806	0.371	-0.127152
356	0.8882	0.402	-0.118558
852	0.889	0.406	-0.117658
596	0.93571	0.641	-0.0664497
913	0.93707	0.649	-0.0649973
787	0.9382	0.653	-0.0637921
900	0.93968	0.662	-0.0622159
105	0.9504	0.723	-0.0508723
386	0.993577	0.965	-0.00644372
161	1	1	0
427	1.00182	0.99	0.00181435
355	1.01021	0.943	0.0101582
88	1.01123	0.937	0.0111674
822	1.01174	0.935	0.0116716
461	1.0186	0.897	0.0184291
153	1.01986	0.891	0.0196654
714	1.05046	0.729	0.0492282
48	1.05273	0.718	0.0513868
559	1.05698	0.696	0.0554158
45	1.07018	0.632	0.0678269
855	1.07186	0.624	0.0693955
360	1.07889	0.595	0.0759327
765	1.08771	0.553	0.0840746
879	1.08793	0.552	0.0842768
49	1.113	0.452	0.107059
101	1.1285	0.395	0.120889
208	1.1305	0.386	0.12266
41	1.1456	0.339	0.135929
750	1.1484	0.329	0.13837
748	1.1525	0.316	0.141933
595	1.153	0.321	0.142367
348	1.1543	0.317	0.143494
808	1.1555	0.308	0.144533
310	1.1592	0.3	0.14773
721	1.1606	0.293	0.148937
908	1.1628	0.295	0.150831
398	1.1719	0.269	0.158626
486	1.1771	0.253	0.163054
502	1.1838	0.235	0.16873
426	1.1875	0.23	0.17185
375	1.1876	0.227	0.171934
776	1.1955	0.209	0.178565
440	1.1987	0.202	0.181238
897	1.1998	0.214	0.182155
317	1.2035	0.197	0.185234
492	1.2109	0.179	0.191364
437	1.2184	0.164	0.197539
849	1.2232	0.155	0.20147
379	1.237	0.142	0.212689
332	1.246	0.123	0.219938
136	1.2541	0.111	0.226418
783	1.2649	0.102	0.234993
350	1.2802	0.081	0.247016
40	1.2806	0.0848	0.247329
859	1.2809	0.0828	0.247563
85	1.2826	0.0802	0.248889
357	1.2841	0.0796	0.250058
378	1.2842	0.0802	0.250136
812	1.288	0.0788	0.253091
850	1.3038	0.0633	0.265283
73	1.3078	0.0613	0.268346
857	1.3325	0.0452	0.287057
441	1.3338	0.0443	0.288032
280	1.3396	0.0415	0.292371
551	1.341	0.041	0.293416
318	1.3469	0.0376	0.297806
38	1.3524	0.0333	0.301881
443	1.3549	0.038	0.303728
894	1.3563	0.0377	0.30476
177	1.3674	0.0277	0.312911
892	1.3682	0.0293	0.313496
365	1.3758	0.0253	0.319035
508	1.3801	0.024	0.322156
799	1.3887	0.0225	0.328368
256	1.4077	0.0175	0.341957
100	1.4122	0.0158	0.345149
555	1.4151	0.0144	0.3472
227	1.4163	0.0158	0.348048
306	1.4275	0.0136	0.355925
383	1.4314	0.0129	0.358653
786	1.4336	0.0118	0.360189
142	1.4392	0.0118	0.364087
392	1.4416	0.0112	0.365754
796	1.4496	0.0101	0.371288
158	1.4805	0.00621	0.39238
554	1.4825	0.00635	0.39373
790	1.4848	0.00557	0.39528
229	1.4914	0.0055	0.399715
80	1.4939	0.00604	0.40139
804	1.5079	0.00404	0.410718
235	1.5126	0.00415	0.41383
26	1.5188	0.00468	0.417921
75	1.5214	0.00332	0.419631
406	1.524	0.00339	0.421338
370	1.5293	0.0028	0.42481
393	1.5652	0.00172	0.448014
513	1.5684	0.00174	0.450056
377	1.5701	0.00154	0.451139
176	1.5834	0.00135	0.459574
732	1.5956	0.00119	0.46725
380	1.5958	0.0012	0.467375
149	1.5977	0.00141	0.468565
42	1.6058	0.00113	0.473622
181	1.6129	0.000808	0.478034
738	1.6142	0.000784	0.478839
884	1.6419	0.000534	0.495854
774	1.6821	0.000392	0.520043
319	1.6827	0.000306	0.5204
59	1.6897	0.000251	0.524551
707	1.6972	0.000213	0.52898
730	1.7114	0.000202	0.537312
309	1.7764	6.93e-05	0.574589
57	1.779	7.12e-05	0.576051
307	1.7877	5.57e-05	0.58093
340	1.7995	4.09e-05	0.587509
287	1.8387	4.59e-05	0.609059
371	1.8523	1.71e-05	0.616428
83	1.879	1.45e-05	0.63074
589	1.8851	2.43e-05	0.633981
802	1.9011	1.05e-05	0.642433
390	1.9086	1.62e-05	0.64637
138	1.9093	3.14e-05	0.646737
237	1.92	6.6e-06	0.652325
584	1.9397	6.8e-06	0.662533
703	1.9437	1.61e-05	0.664593
514	1.9458	1.07e-05	0.665673
716	1.9948	3.79e-06	0.690544
491	2.0024	2.19e-06	0.694346
385	2.0052	2.79e-06	0.695744
109	2.0123	2.49e-06	0.699278
313	2.0135	3.53e-06	0.699875
129	2.024	1.53e-06	0.705076
535	2.0897	7.38e-07	0.737021
832	2.0907	4.94e-07	0.737499
761	2.1133	3.27e-06	0.748251
821	2.1269	2.28e-07	0.754666
338	2.1491	2.79e-07	0.765049
563	2.1774	1.63e-07	0.778132
405	2.2083	5.93e-08	0.792223
217	2.2781	1.79e-08	0.823342
381	2.2782	3.59e-08	0.823386
530	2.2877	1.47e-08	0.827547
336	2.2908	1.59e-08	0.828901
321	2.3974	1.58e-08	0.874385
361	2.4021	1.09e-08	0.876343
320	2.4078	2.38e-08	0.878713
646	2.4303	1.83e-09	0.888015
362	2.4695	4.08e-10	0.904016
810	2.5385	1.6e-09	0.931573
566	2.5539	3e-10	0.937622
189	2.5562	2.25e-10	0.938522
771	2.602	3.65e-10	0.95628
819	2.6457	1.11e-10	0.972936
757	2.756	3.44e-11	1.01378
737	3.0643	2.56e-13	1.11982
195	3.2465	2.26e-11	1.17758
304	3.7183	6.09e-16	1.31327
335	4.4535	<2e-16	1.49369

## Sheet: 26
Survival Time on TM, hr	Treatment	Replicate
67	control	1
67	control	1
71	control	1
75	control	1
75	control	1
89	control	1
89	control	1
89	control	1
89	control	1
89	control	1
115	control	1
119	control	1
119	control	1
119	control	1
119	control	1
119	control	1
119	control	1
119	control	1
137	control	1
19	control	1
29	control	2
67	control	2
67	control	2
89	control	2
89	control	2
93	control	2
99	control	2
115	control	2
115	control	2
115	control	2
115	control	2
119	control	2
119	control	2
119	control	2
119	control	2
119	control	2
119	control	2
119	control	2
119	control	2
137	control	2
89	control	3
89	control	3
89	control	3
89	control	3
93	control	3
93	control	3
95	control	3
95	control	3
95	control	3
95	control	3
99	control	3
115	control	3
115	control	3
115	control	3
119	control	3
119	control	3
119	control	3
119	control	3
121	control	3
137	control	3
89	control	4
89	control	4
89	control	4
93	control	4
95	control	4
95	control	4
99	control	4
99	control	4
99	control	4
119	control	4
119	control	4
119	control	4
119	control	4
119	control	4
119	control	4
119	control	4
119	control	4
119	control	4
119	control	4
125	control	4
89	control	5
89	control	5
89	control	5
89	control	5
93	control	5
93	control	5
95	control	5
95	control	5
99	control	5
99	control	5
99	control	5
99	control	5
99	control	5
115	control	5
115	control	5
115	control	5
119	control	5
121	control	5
137	control	5
137	control	5
71	preconditioning	1
89	preconditioning	1
89	preconditioning	1
89	preconditioning	1
89	preconditioning	1
89	preconditioning	1
89	preconditioning	1
89	preconditioning	1
95	preconditioning	1
95	preconditioning	1
97	preconditioning	1
97	preconditioning	1
97	preconditioning	1
97	preconditioning	1
115	preconditioning	1
115	preconditioning	1
115	preconditioning	1
115	preconditioning	1
115	preconditioning	1
125	preconditioning	1
75	preconditioning	2
89	preconditioning	2
93	preconditioning	2
93	preconditioning	2
93	preconditioning	2
95	preconditioning	2
95	preconditioning	2
97	preconditioning	2
99	preconditioning	2
99	preconditioning	2
99	preconditioning	2
115	preconditioning	2
115	preconditioning	2
115	preconditioning	2
115	preconditioning	2
115	preconditioning	2
115	preconditioning	2
115	preconditioning	2
69	preconditioning	2
71	preconditioning	2
67	preconditioning	3
89	preconditioning	3
93	preconditioning	3
93	preconditioning	3
93	preconditioning	3
95	preconditioning	3
97	preconditioning	3
99	preconditioning	3
99	preconditioning	3
99	preconditioning	3
115	preconditioning	3
119	preconditioning	3
119	preconditioning	3
119	preconditioning	3
119	preconditioning	3
119	preconditioning	3
119	preconditioning	3
119	preconditioning	3
119	preconditioning	3
119	preconditioning	3
67	preconditioning	4
75	preconditioning	4
89	preconditioning	4
89	preconditioning	4
93	preconditioning	4
95	preconditioning	4
95	preconditioning	4
97	preconditioning	4
99	preconditioning	4
99	preconditioning	4
99	preconditioning	4
115	preconditioning	4
115	preconditioning	4
115	preconditioning	4
119	preconditioning	4
119	preconditioning	4
119	preconditioning	4
119	preconditioning	4
119	preconditioning	4
119	preconditioning	4
71	preconditioning	5
75	preconditioning	5
89	preconditioning	5
89	preconditioning	5
93	preconditioning	5
95	preconditioning	5
95	preconditioning	5
97	preconditioning	5
99	preconditioning	5
99	preconditioning	5
99	preconditioning	5
115	preconditioning	5
115	preconditioning	5
115	preconditioning	5
115	preconditioning	5
115	preconditioning	5
115	preconditioning	5
115	preconditioning	5
115	preconditioning	5
115	preconditioning	5

## Sheet: 38
92	control	1
92	control	1
92	control	1
92	control	1
92	control	1
92	control	1
96	control	1
96	control	1
96	control	1
98	control	1
98	control	1
98	control	1
98	control	1
100	control	1
116	control	1
116	control	1
116	control	1
116	control	1
116	control	1
116	control	1
68	control	2
78	control	2
92	control	2
92	control	2
92	control	2
92	control	2
92	control	2
92	control	2
92	control	2
92	control	2
92	control	2
94	control	2
94	control	2
98	control	2
98	control	2
98	control	2
98	control	2
98	control	2
116	control	2
116	control	2
68	control	3
92	control	3
92	control	3
92	control	3
92	control	3
92	control	3
96	control	3
96	control	3
98	control	3
98	control	3
100	control	3
116	control	3
116	control	3
116	control	3
116	control	3
116	control	3
116	control	3
116	control	3
116	control	3
116	control	3
72	control	4
92	control	4
92	control	4
92	control	4
92	control	4
92	control	4
92	control	4
92	control	4
94	control	4
94	control	4
94	control	4
96	control	4
96	control	4
98	control	4
98	control	4
98	control	4
116	control	4
116	control	4
116	control	4
116	control	4
68	control	5
72	control	5
78	control	5
78	control	5
78	control	5
92	control	5
92	control	5
92	control	5
92	control	5
92	control	5
92	control	5
92	control	5
96	control	5
98	control	5
98	control	5
98	control	5
98	control	5
100	control	5
116	control	5
116	control	5
28	preconditioning	1
72	preconditioning	1
72	preconditioning	1
72	preconditioning	1
78	preconditioning	1
78	preconditioning	1
78	preconditioning	1
78	preconditioning	1
78	preconditioning	1
78	preconditioning	1
78	preconditioning	1
78	preconditioning	1
78	preconditioning	1
92	preconditioning	1
92	preconditioning	1
92	preconditioning	1
92	preconditioning	1
92	preconditioning	1
92	preconditioning	1
92	preconditioning	1
76	preconditioning	2
76	preconditioning	2
78	preconditioning	2
78	preconditioning	2
78	preconditioning	2
92	preconditioning	2
92	preconditioning	2
92	preconditioning	2
92	preconditioning	2
92	preconditioning	2
94	preconditioning	2
98	preconditioning	2
98	preconditioning	2
98	preconditioning	2
98	preconditioning	2
116	preconditioning	2
116	preconditioning	2
116	preconditioning	2
116	preconditioning	2
116	preconditioning	2
92	preconditioning	3
92	preconditioning	3
92	preconditioning	3
92	preconditioning	3
92	preconditioning	3
92	preconditioning	3
92	preconditioning	3
96	preconditioning	3
98	preconditioning	3
98	preconditioning	3
98	preconditioning	3
98	preconditioning	3
98	preconditioning	3
116	preconditioning	3
116	preconditioning	3
116	preconditioning	3
116	preconditioning	3
116	preconditioning	3
116	preconditioning	3
116	preconditioning	3
78	preconditioning	4
78	preconditioning	4
78	preconditioning	4
92	preconditioning	4
92	preconditioning	4
92	preconditioning	4
92	preconditioning	4
92	preconditioning	4
92	preconditioning	4
92	preconditioning	4
92	preconditioning	4
96	preconditioning	4
96	preconditioning	4
96	preconditioning	4
98	preconditioning	4
98	preconditioning	4
98	preconditioning	4
98	preconditioning	4
100	preconditioning	4
116	preconditioning	4
68	preconditioning	5
92	preconditioning	5
92	preconditioning	5
92	preconditioning	5
92	preconditioning	5
92	preconditioning	5
92	preconditioning	5
92	preconditioning	5
92	preconditioning	5
92	preconditioning	5
92	preconditioning	5
92	preconditioning	5
94	preconditioning	5
94	preconditioning	5
94	preconditioning	5
96	preconditioning	5
96	preconditioning	5
100	preconditioning	5
100	preconditioning	5
116	preconditioning	5

## Sheet: 40
94	control	1
100	control	1
116	control	1
116	control	1
116	control	1
116	control	1
120	control	1
120	control	1
120	control	1
120	control	1
120	control	1
120	control	1
122	control	1
122	control	1
124	control	1
124	control	1
124	control	1
140	control	1
140	control	1
140	control	1
92	control	2
100	control	2
100	control	2
116	control	2
116	control	2
116	control	2
116	control	2
116	control	2
116	control	2
116	control	2
116	control	2
116	control	2
120	control	2
124	control	2
140	control	2
140	control	2
140	control	2
140	control	2
140	control	2
140	control	2
68	control	3
72	control	3
72	control	3
94	control	3
98	control	3
98	control	3
100	control	3
100	control	3
116	control	3
116	control	3
116	control	3
116	control	3
116	control	3
116	control	3
116	control	3
116	control	3
120	control	3
120	control	3
120	control	3
140	control	3
74	control	4
94	control	4
98	control	4
100	control	4
102	control	4
116	control	4
116	control	4
116	control	4
116	control	4
116	control	4
116	control	4
120	control	4
120	control	4
120	control	4
124	control	4
140	control	4
140	control	4
140	control	4
140	control	4
140	control	4
44	control	5
72	control	5
92	control	5
92	control	5
92	control	5
92	control	5
92	control	5
92	control	5
92	control	5
92	control	5
98	control	5
100	control	5
100	control	5
102	control	5
116	control	5
116	control	5
116	control	5
116	control	5
116	control	5
116	control	5
92	preconditioning	1
94	preconditioning	1
98	preconditioning	1
98	preconditioning	1
98	preconditioning	1
100	preconditioning	1
116	preconditioning	1
116	preconditioning	1
116	preconditioning	1
116	preconditioning	1
116	preconditioning	1
116	preconditioning	1
116	preconditioning	1
116	preconditioning	1
116	preconditioning	1
116	preconditioning	1
116	preconditioning	1
120	preconditioning	1
120	preconditioning	1
140	preconditioning	1
68	preconditioning	2
92	preconditioning	2
92	preconditioning	2
98	preconditioning	2
98	preconditioning	2
102	preconditioning	2
102	preconditioning	2
116	preconditioning	2
116	preconditioning	2
116	preconditioning	2
116	preconditioning	2
116	preconditioning	2
116	preconditioning	2
116	preconditioning	2
116	preconditioning	2
116	preconditioning	2
120	preconditioning	2
122	preconditioning	2
124	preconditioning	2
140	preconditioning	2
68	preconditioning	3
68	preconditioning	3
68	preconditioning	3
92	preconditioning	3
92	preconditioning	3
92	preconditioning	3
98	preconditioning	3
98	preconditioning	3
100	preconditioning	3
102	preconditioning	3
116	preconditioning	3
116	preconditioning	3
116	preconditioning	3
116	preconditioning	3
116	preconditioning	3
116	preconditioning	3
116	preconditioning	3
120	preconditioning	3
124	preconditioning	3
122	preconditioning	3
92	preconditioning	4
92	preconditioning	4
94	preconditioning	4
100	preconditioning	4
116	preconditioning	4
116	preconditioning	4
116	preconditioning	4
116	preconditioning	4
116	preconditioning	4
116	preconditioning	4
116	preconditioning	4
116	preconditioning	4
116	preconditioning	4
120	preconditioning	4
120	preconditioning	4
120	preconditioning	4
122	preconditioning	4
124	preconditioning	4
124	preconditioning	4
140	preconditioning	4
44	preconditioning	5
92	preconditioning	5
98	preconditioning	5
98	preconditioning	5
116	preconditioning	5
116	preconditioning	5
116	preconditioning	5
116	preconditioning	5
116	preconditioning	5
116	preconditioning	5
116	preconditioning	5
116	preconditioning	5
120	preconditioning	5
120	preconditioning	5
120	preconditioning	5
122	preconditioning	5
122	preconditioning	5
124	preconditioning	5
140	preconditioning	5
140	preconditioning	5

## Sheet: 41
91.5	control	1
95.5	control	1
95.5	control	1
113.5	control	1
113.5	control	1
113.5	control	1
113.5	control	1
115.5	control	1
117.5	control	1
121.5	control	1
139.5	control	1
139.5	control	1
139.5	control	1
139.5	control	1
139.5	control	1
139.5	control	1
139.5	control	1
139.5	control	1
139.5	control	1
145.5	control	1
113.5	control	2
113.5	control	2
115.5	control	2
115.5	control	2
115.5	control	2
115.5	control	2
117.5	control	2
117.5	control	2
117.5	control	2
119.5	control	2
119.5	control	2
119.5	control	2
121.5	control	2
139.5	control	2
139.5	control	2
139.5	control	2
139.5	control	2
139.5	control	2
123.5	control	2
67.5	control	2
97.5	control	3
113.5	control	3
113.5	control	3
113.5	control	3
113.5	control	3
113.5	control	3
115.5	control	3
115.5	control	3
115.5	control	3
115.5	control	3
119.5	control	3
119.5	control	3
121.5	control	3
121.5	control	3
1235	control	3
139.5	control	3
139.5	control	3
139.5	control	3
139.5	control	3
139.5	control	3
113.5	control	4
113.5	control	4
113.5	control	4
113.5	control	4
113.5	control	4
113.5	control	4
113.5	control	4
113.5	control	4
113.5	control	4
117.5	control	4
117.5	control	4
119.5	control	4
119.5	control	4
119.5	control	4
119.5	control	4
123.5	control	4
123.5	control	4
139.5	control	4
139.5	control	4
139.5	control	4
113.5	control	5
113.5	control	5
113.5	control	5
113.5	control	5
113.5	control	5
113.5	control	5
113.5	control	5
115.5	control	5
115.5	control	5
115.5	control	5
115.5	control	5
117.5	control	5
117.5	control	5
117.5	control	5
121.5	control	5
121.5	control	5
121.5	control	5
139.5	control	5
139.5	control	5
139.5	control	5
97.5	preconditioning	1
97.5	preconditioning	1
113.5	preconditioning	1
113.5	preconditioning	1
113.5	preconditioning	1
113.5	preconditioning	1
113.5	preconditioning	1
113.5	preconditioning	1
115.5	preconditioning	1
115.5	preconditioning	1
115.5	preconditioning	1
117.5	preconditioning	1
117.5	preconditioning	1
117.5	preconditioning	1
119.5	preconditioning	1
119.5	preconditioning	1
119.5	preconditioning	1
121.5	preconditioning	1
123.5	preconditioning	1
139.5	preconditioning	1
19.5	preconditioning	2
49.5	preconditioning	2
97.5	preconditioning	2
113.5	preconditioning	2
113.5	preconditioning	2
113.5	preconditioning	2
113.5	preconditioning	2
113.5	preconditioning	2
113.5	preconditioning	2
113.5	preconditioning	2
113.5	preconditioning	2
113.5	preconditioning	2
115.5	preconditioning	2
117.5	preconditioning	2
117.5	preconditioning	2
121.5	preconditioning	2
123.5	preconditioning	2
139.5	preconditioning	2
139.5	preconditioning	2
139.5	preconditioning	2
113.5	preconditioning	3
113.5	preconditioning	3
113.5	preconditioning	3
113.5	preconditioning	3
113.5	preconditioning	3
113.5	preconditioning	3
113.5	preconditioning	3
113.5	preconditioning	3
113.5	preconditioning	3
113.5	preconditioning	3
115.5	preconditioning	3
115.5	preconditioning	3
117.5	preconditioning	3
119.5	preconditioning	3
139.5	preconditioning	3
139.5	preconditioning	3
139.5	preconditioning	3
139.5	preconditioning	3
139.5	preconditioning	3
139.5	preconditioning	3
113.5	preconditioning	4
113.5	preconditioning	4
113.5	preconditioning	4
113.5	preconditioning	4
113.5	preconditioning	4
113.5	preconditioning	4
113.5	preconditioning	4
115.5	preconditioning	4
115.5	preconditioning	4
117.5	preconditioning	4
117.5	preconditioning	4
117.5	preconditioning	4
119.5	preconditioning	4
139.5	preconditioning	4
139.5	preconditioning	4
139.5	preconditioning	4
139.5	preconditioning	4
139.5	preconditioning	4
139.5	preconditioning	4
139.5	preconditioning	4
67.5	preconditioning	5
113.5	preconditioning	5
113.5	preconditioning	5
113.5	preconditioning	5
113.5	preconditioning	5
119.5	preconditioning	5
119.5	preconditioning	5
119.5	preconditioning	5
119.5	preconditioning	5
121.5	preconditioning	5
121.5	preconditioning	5
123.5	preconditioning	5
123.5	preconditioning	5
139.5	preconditioning	5
139.5	preconditioning	5
139.5	preconditioning	5
139.5	preconditioning	5
139.5	preconditioning	5
139.5	preconditioning	5
141.5	preconditioning	5

## Sheet: 42
49	control	1
67	control	1
69	control	1
77	control	1
89	control	1
89	control	1
89	control	1
89	control	1
89	control	1
89	control	1
89	control	1
89	control	1
89	control	1
89	control	1
89	control	1
93	control	1
115	control	1
115	control	1
115	control	1
115	control	1
47	control	2
67	control	2
67	control	2
75	control	2
77	control	2
77	control	2
77	control	2
77	control	2
77	control	2
77	control	2
77	control	2
77	control	2
89	control	2
89	control	2
89	control	2
89	control	2
89	control	2
89	control	2
89	control	2
93	control	2
49	control	3
51	control	3
51	control	3
73	control	3
75	control	3
77	control	3
77	control	3
77	control	3
77	control	3
77	control	3
89	control	3
89	control	3
89	control	3
89	control	3
89	control	3
89	control	3
89	control	3
89	control	3
89	control	3
95	control	3
67	control	4
67	control	4
67	control	4
71	control	4
71	control	4
73	control	4
75	control	4
77	control	4
77	control	4
77	control	4
89	control	4
89	control	4
89	control	4
89	control	4
89	control	4
89	control	4
89	control	4
89	control	4
89	control	4
93	control	4
67	control	5
71	control	5
73	control	5
73	control	5
75	control	5
75	control	5
75	control	5
75	control	5
77	control	5
77	control	5
77	control	5
89	control	5
89	control	5
89	control	5
89	control	5
89	control	5
89	control	5
89	control	5
89	control	5
93	control	5
67	preconditioning	1
67	preconditioning	1
67	preconditioning	1
67	preconditioning	1
69	preconditioning	1
71	preconditioning	1
71	preconditioning	1
71	preconditioning	1
71	preconditioning	1
71	preconditioning	1
73	preconditioning	1
73	preconditioning	1
73	preconditioning	1
73	preconditioning	1
75	preconditioning	1
75	preconditioning	1
75	preconditioning	1
75	preconditioning	1
77	preconditioning	1
77	preconditioning	1
67	preconditioning	2
67	preconditioning	2
67	preconditioning	2
67	preconditioning	2
69	preconditioning	2
69	preconditioning	2
71	preconditioning	2
71	preconditioning	2
73	preconditioning	2
73	preconditioning	2
73	preconditioning	2
75	preconditioning	2
75	preconditioning	2
75	preconditioning	2
75	preconditioning	2
75	preconditioning	2
77	preconditioning	2
77	preconditioning	2
77	preconditioning	2
89	preconditioning	2
67	preconditioning	3
67	preconditioning	3
71	preconditioning	3
71	preconditioning	3
73	preconditioning	3
75	preconditioning	3
77	preconditioning	3
77	preconditioning	3
77	preconditioning	3
89	preconditioning	3
89	preconditioning	3
89	preconditioning	3
89	preconditioning	3
89	preconditioning	3
89	preconditioning	3
89	preconditioning	3
89	preconditioning	3
89	preconditioning	3
89	preconditioning	3
89	preconditioning	3
49	preconditioning	4
67	preconditioning	4
67	preconditioning	4
71	preconditioning	4
73	preconditioning	4
73	preconditioning	4
75	preconditioning	4
77	preconditioning	4
77	preconditioning	4
77	preconditioning	4
77	preconditioning	4
77	preconditioning	4
89	preconditioning	4
89	preconditioning	4
89	preconditioning	4
89	preconditioning	4
89	preconditioning	4
89	preconditioning	4
89	preconditioning	4
89	preconditioning	4
67	preconditioning	5
69	preconditioning	5
75	preconditioning	5
77	preconditioning	5
77	preconditioning	5
89	preconditioning	5
89	preconditioning	5
89	preconditioning	5
89	preconditioning	5
89	preconditioning	5
89	preconditioning	5
89	preconditioning	5
89	preconditioning	5
89	preconditioning	5
89	preconditioning	5
89	preconditioning	5
89	preconditioning	5
89	preconditioning	5
89	preconditioning	5
97	preconditioning	5

## Sheet: 45
72	control	1
74	control	1
74	control	1
74	control	1
76	control	1
76	control	1
76	control	1
76	control	1
76	control	1
90	control	1
90	control	1
90	control	1
90	control	1
90	control	1
78	control	1
78	control	1
78	control	1
78	control	1
78	control	1
78	control	1
72	control	2
72	control	2
72	control	2
72	control	2
74	control	2
74	control	2
76	control	2
76	control	2
76	control	2
78	control	2
78	control	2
78	control	2
78	control	2
78	control	2
78	control	2
90	control	2
90	control	2
90	control	2
90	control	2
90	control	2
68	control	3
70	control	3
72	control	3
72	control	3
72	control	3
72	control	3
74	control	3
74	control	3
74	control	3
76	control	3
76	control	3
76	control	3
76	control	3
76	control	3
76	control	3
76	control	3
78	control	3
78	control	3
90	control	3
90	control	3
46	control	4
68	control	4
74	control	4
76	control	4
76	control	4
76	control	4
76	control	4
78	control	4
78	control	4
78	control	4
78	control	4
78	control	4
78	control	4
78	control	4
90	control	4
90	control	4
90	control	4
90	control	4
90	control	4
90	control	4
68	control	5
68	control	5
70	control	5
70	control	5
72	control	5
72	control	5
72	control	5
72	control	5
72	control	5
72	control	5
72	control	5
72	control	5
72	control	5
74	control	5
74	control	5
74	control	5
74	control	5
76	control	5
76	control	5
78	control	5	76
68	preconditioning	1
68	preconditioning	1
70	preconditioning	1
72	preconditioning	1
72	preconditioning	1
72	preconditioning	1
72	preconditioning	1
72	preconditioning	1
72	preconditioning	1
72	preconditioning	1
72	preconditioning	1
72	preconditioning	1
74	preconditioning	1
74	preconditioning	1
74	preconditioning	1
74	preconditioning	1
74	preconditioning	1
76	preconditioning	1
76	preconditioning	1
76	preconditioning	1
72	preconditioning	2
72	preconditioning	2
74	preconditioning	2
74	preconditioning	2
74	preconditioning	2
76	preconditioning	2
76	preconditioning	2
76	preconditioning	2
76	preconditioning	2
76	preconditioning	2
76	preconditioning	2
78	preconditioning	2
78	preconditioning	2
78	preconditioning	2
78	preconditioning	2
90	preconditioning	2
90	preconditioning	2
90	preconditioning	2
90	preconditioning	2
90	preconditioning	2
50	preconditioning	3
68	preconditioning	3
74	preconditioning	3
76	preconditioning	3
76	preconditioning	3
76	preconditioning	3
76	preconditioning	3
76	preconditioning	3
76	preconditioning	3
76	preconditioning	3
76	preconditioning	3
78	preconditioning	3
78	preconditioning	3
78	preconditioning	3
78	preconditioning	3
78	preconditioning	3
78	preconditioning	3
78	preconditioning	3
90	preconditioning	3
90	preconditioning	3
70	preconditioning	4
70	preconditioning	4
74	preconditioning	4
74	preconditioning	4
74	preconditioning	4
74	preconditioning	4
74	preconditioning	4
74	preconditioning	4
76	preconditioning	4
76	preconditioning	4
78	preconditioning	4
78	preconditioning	4
78	preconditioning	4
78	preconditioning	4
78	preconditioning	4
90	preconditioning	4
90	preconditioning	4
90	preconditioning	4
90	preconditioning	4
90	preconditioning	4
68	preconditioning	5
68	preconditioning	5
72	preconditioning	5
72	preconditioning	5
72	preconditioning	5
74	preconditioning	5
74	preconditioning	5
74	preconditioning	5
76	preconditioning	5
78	preconditioning	5
78	preconditioning	5
78	preconditioning	5
78	preconditioning	5
78	preconditioning	5
78	preconditioning	5
78	preconditioning	5
78	preconditioning	5
78	preconditioning	5
90	preconditioning	5
90	preconditioning	5	76

## Sheet: 48
68	control	1
70	control	1
76	control	1
76	control	1
92	control	1
92	control	1
92	control	1
92	control	1
92	control	1
92	control	1
92	control	1
92	control	1
92	control	1
92	control	1
92	control	1
94	control	1
94	control	1
102	control	1
102	control	1
116	control	1
54	control	2
68	control	2
70	control	2
76	control	2
92	control	2
92	control	2
92	control	2
92	control	2
92	control	2
92	control	2
92	control	2
92	control	2
92	control	2
92	control	2
94	control	2
94	control	2
98	control	2
98	control	2
98	control	2
116	control	2
44	control	3
68	control	3
68	control	3
76	control	3
76	control	3
92	control	3
92	control	3
92	control	3
92	control	3
92	control	3
92	control	3
92	control	3
92	control	3
94	control	3
94	control	3
98	control	3
98	control	3
102	control	3
102	control	3
116	control	3
50	control	4
68	control	4
68	control	4
68	control	4
68	control	4
76	control	4
92	control	4
92	control	4
92	control	4
92	control	4
94	control	4
94	control	4
94	control	4
94	control	4
94	control	4
98	control	4
102	control	4
102	control	4
116	control	4
116	control	4
54	control	5
68	control	5
68	control	5
76	control	5
76	control	5
76	control	5
76	control	5
76	control	5
92	control	5
92	control	5
92	control	5
92	control	5
92	control	5
92	control	5
92	control	5
92	control	5
94	control	5
98	control	5
98	control	5
116	control	5
68	preconditioning	1
76	preconditioning	1
76	preconditioning	1
76	preconditioning	1
76	preconditioning	1
78	preconditioning	1
78	preconditioning	1
92	preconditioning	1
92	preconditioning	1
92	preconditioning	1
92	preconditioning	1
92	preconditioning	1
92	preconditioning	1
92	preconditioning	1
92	preconditioning	1
92	preconditioning	1
92	preconditioning	1
94	preconditioning	1
102	preconditioning	1
102	preconditioning	1
68	preconditioning	2
76	preconditioning	2
78	preconditioning	2
92	preconditioning	2
92	preconditioning	2
92	preconditioning	2
92	preconditioning	2
92	preconditioning	2
92	preconditioning	2
92	preconditioning	2
92	preconditioning	2
92	preconditioning	2
92	preconditioning	2
92	preconditioning	2
92	preconditioning	2
92	preconditioning	2
94	preconditioning	2
94	preconditioning	2
94	preconditioning	2
70	preconditioning	2
54	preconditioning	3
70	preconditioning	3
72	preconditioning	3
72	preconditioning	3
76	preconditioning	3
76	preconditioning	3
76	preconditioning	3
76	preconditioning	3
92	preconditioning	3
92	preconditioning	3
92	preconditioning	3
92	preconditioning	3
92	preconditioning	3
92	preconditioning	3
92	preconditioning	3
98	preconditioning	3
98	preconditioning	3
98	preconditioning	3
102	preconditioning	3
120	preconditioning	3
54	preconditioning	4
70	preconditioning	4
76	preconditioning	4
92	preconditioning	4
92	preconditioning	4
92	preconditioning	4
92	preconditioning	4
92	preconditioning	4
92	preconditioning	4
92	preconditioning	4
92	preconditioning	4
92	preconditioning	4
92	preconditioning	4
92	preconditioning	4
92	preconditioning	4
92	preconditioning	4
98	preconditioning	4
102	preconditioning	4
116	preconditioning	4
116	preconditioning	4
76	preconditioning	5
76	preconditioning	5
76	preconditioning	5
92	preconditioning	5
92	preconditioning	5
92	preconditioning	5
92	preconditioning	5
92	preconditioning	5
92	preconditioning	5
92	preconditioning	5
92	preconditioning	5
94	preconditioning	5
94	preconditioning	5
94	preconditioning	5
98	preconditioning	5
102	preconditioning	5
102	preconditioning	5
102	preconditioning	5
102	preconditioning	5
116	preconditioning	5

## Sheet: 49
69	control	1
73	control	1
73	control	1
77	control	1
77	control	1
77	control	1
77	control	1
77	control	1
77	control	1
77	control	1
77	control	1
77	control	1
91	control	1
91	control	1
91	control	1
91	control	1
91	control	1
91	control	1
91	control	1
91	control	1
21	control	2
51	control	2
67	control	2
73	control	2
77	control	2
77	control	2
77	control	2
91	control	2
91	control	2
91	control	2
91	control	2
91	control	2
91	control	2
91	control	2
91	control	2
91	control	2
91	control	2
91	control	2
91	control	2
93	control	2
67	control	3
69	control	3
77	control	3
77	control	3
77	control	3
77	control	3
91	control	3
91	control	3
91	control	3
91	control	3
91	control	3
91	control	3
91	control	3
91	control	3
91	control	3
91	control	3
91	control	3
91	control	3
91	control	3
95	control	3
47	control	4
51	control	4
53	control	4
67	control	4
67	control	4
67	control	4
67	control	4
67	control	4
69	control	4
73	control	4
73	control	4
77	control	4
77	control	4
77	control	4
77	control	4
77	control	4
77	control	4
91	control	4
115	control	4
125	control	4
21	control	5
49	control	5
67	control	5
67	control	5
67	control	5
67	control	5
67	control	5
69	control	5
71	control	5
71	control	5
71	control	5
73	control	5
73	control	5
73	control	5
77	control	5
91	control	5
91	control	5
91	control	5
91	control	5
91	control	5
53	preconditioning	1
67	preconditioning	1
67	preconditioning	1
67	preconditioning	1
67	preconditioning	1
69	preconditioning	1
71	preconditioning	1
71	preconditioning	1
71	preconditioning	1
73	preconditioning	1
73	preconditioning	1
73	preconditioning	1
77	preconditioning	1
77	preconditioning	1
77	preconditioning	1
77	preconditioning	1
91	preconditioning	1
91	preconditioning	1
91	preconditioning	1
91	preconditioning	1
51	preconditioning	2
73	preconditioning	2
73	preconditioning	2
73	preconditioning	2
77	preconditioning	2
77	preconditioning	2
77	preconditioning	2
77	preconditioning	2
91	preconditioning	2
91	preconditioning	2
91	preconditioning	2
91	preconditioning	2
91	preconditioning	2
91	preconditioning	2
91	preconditioning	2
91	preconditioning	2
91	preconditioning	2
91	preconditioning	2
91	preconditioning	2
97	preconditioning	2
29	preconditioning	3
29	preconditioning	3
49	preconditioning	3
67	preconditioning	3
67	preconditioning	3
69	preconditioning	3
69	preconditioning	3
71	preconditioning	3
71	preconditioning	3
73	preconditioning	3
77	preconditioning	3
77	preconditioning	3
77	preconditioning	3
77	preconditioning	3
77	preconditioning	3
77	preconditioning	3
91	preconditioning	3
91	preconditioning	3
91	preconditioning	3
91	preconditioning	3
67	preconditioning	4
67	preconditioning	4
67	preconditioning	4
67	preconditioning	4
69	preconditioning	4
69	preconditioning	4
71	preconditioning	4
73	preconditioning	4
77	preconditioning	4
77	preconditioning	4
77	preconditioning	4
91	preconditioning	4
91	preconditioning	4
91	preconditioning	4
91	preconditioning	4
91	preconditioning	4
91	preconditioning	4
91	preconditioning	4
91	preconditioning	4
99	preconditioning	4
67	preconditioning	5
67	preconditioning	5
73	preconditioning	5
73	preconditioning	5
73	preconditioning	5
73	preconditioning	5
77	preconditioning	5
77	preconditioning	5
77	preconditioning	5
77	preconditioning	5
77	preconditioning	5
77	preconditioning	5
77	preconditioning	5
91	preconditioning	5
91	preconditioning	5
91	preconditioning	5
91	preconditioning	5
91	preconditioning	5
93	preconditioning	5
97	preconditioning	5

## Sheet: 57
70	control	1
70	control	1
72	control	1
74	control	1
74	control	1
74	control	1
74	control	1
76	control	1
76	control	1
76	control	1
76	control	1
76	control	1
76	control	1
76	control	1
78	control	1
78	control	1
78	control	1
90	control	1
90	control	1
90	control	1
68	control	2
68	control	2
68	control	2
68	control	2
68	control	2
68	control	2
70	control	2
70	control	2
70	control	2
70	control	2
70	control	2
70	control	2
72	control	2
72	control	2
72	control	2
72	control	2
72	control	2
74	control	2
74	control	2
74	control	2
74	control	2
76	control	2
76	control	2
78	control	2
78	control	2
70	control	3
70	control	3
72	control	3
72	control	3
72	control	3
72	control	3
72	control	3
74	control	3
74	control	3
76	control	3
76	control	3
76	control	3
76	control	3
78	control	3
78	control	3
78	control	3
78	control	3
78	control	3
78	control	3
78	control	3
68	control	4
68	control	4
70	control	4
70	control	4
72	control	4
74	control	4
74	control	4
74	control	4
76	control	4
76	control	4
76	control	4
76	control	4
78	control	4
78	control	4
78	control	4
78	control	4
90	control	4
90	control	4
90	control	4
90	control	4
68	control	5
68	control	5
68	control	5
68	control	5
68	control	5
68	control	5
68	control	5
68	control	5
68	control	5
68	control	5
68	control	5
68	control	5
70	control	5
70	control	5
70	control	5
72	control	5
72	control	5
72	control	5
74	control	5
76	control	5
68	preconditioning	1
68	preconditioning	1
68	preconditioning	1
68	preconditioning	1
68	preconditioning	1
68	preconditioning	1
68	preconditioning	1
68	preconditioning	1
68	preconditioning	1
68	preconditioning	1
68	preconditioning	1
68	preconditioning	1
68	preconditioning	1
68	preconditioning	1
68	preconditioning	1
68	preconditioning	1
68	preconditioning	1
70	preconditioning	1
70	preconditioning	1
70	preconditioning	1
44	preconditioning	2
46	preconditioning	2
50	preconditioning	2
68	preconditioning	2
68	preconditioning	2
68	preconditioning	2
68	preconditioning	2
68	preconditioning	2
68	preconditioning	2
68	preconditioning	2
68	preconditioning	2
68	preconditioning	2
68	preconditioning	2
68	preconditioning	2
70	preconditioning	2
70	preconditioning	2
72	preconditioning	2
72	preconditioning	2
72	preconditioning	2
74	preconditioning	2
68	preconditioning	3
68	preconditioning	3
68	preconditioning	3
68	preconditioning	3
68	preconditioning	3
70	preconditioning	3
70	preconditioning	3
70	preconditioning	3
70	preconditioning	3
70	preconditioning	3
70	preconditioning	3
72	preconditioning	3
72	preconditioning	3
72	preconditioning	3
72	preconditioning	3
74	preconditioning	3
74	preconditioning	3
76	preconditioning	3
76	preconditioning	3
76	preconditioning	3
74	preconditioning	4
74	preconditioning	4
74	preconditioning	4
74	preconditioning	4
74	preconditioning	4
74	preconditioning	4
76	preconditioning	4
76	preconditioning	4
76	preconditioning	4
76	preconditioning	4
76	preconditioning	4
76	preconditioning	4
76	preconditioning	4
76	preconditioning	4
76	preconditioning	4
76	preconditioning	4
78	preconditioning	4
78	preconditioning	4
90	preconditioning	4
90	preconditioning	4
70	preconditioning	5
70	preconditioning	5
70	preconditioning	5
70	preconditioning	5
70	preconditioning	5
70	preconditioning	5
72	preconditioning	5
72	preconditioning	5
72	preconditioning	5
72	preconditioning	5
72	preconditioning	5
72	preconditioning	5
74	preconditioning	5
74	preconditioning	5
74	preconditioning	5
76	preconditioning	5
76	preconditioning	5
76	preconditioning	5
78	preconditioning	5
90	preconditioning	5

[truncated: 168 more sheets: 59, 69, 73, 75, 80, 83, 85, 88, 91, 93, 100, 101, 105, 109, 129, 136, 138, 142, 149, 153 …]
